# Supplementary material for: Trends in Application of SERS Substrates beyond Ag and Au, and Their Role in Bioanalysis
Source: Biosensors (Basel). 2022 Nov 3;12(11):967. doi: 10.3390/bios12110967 (PMC9688019; doi:10.3390/bios12110967)
Supplement: Supplementary file 1 [file biosensors-12-00967-s001.zip]

Archive with 1 entries (1 files):
- biosensors-1962824-supplementary.pdf
